# Supplementary material for: Antagonistic Bacteria Bacillus velezensis VB7 Possess Nematicidal Action and Induce an Immune Response to Suppress the Infection of Root-Knot Nematode (RKN) in Tomato
Source: Genes (Basel). 2023 Jun 25;14(7):1335. doi: 10.3390/genes14071335 (PMC10378951; doi:10.3390/genes14071335)
Supplement: Supplementary file 1 [file genes-14-01335-s001.zip]

Archive with 1 entries (1 files):
- genes-2423557-supplementary.pdf
